# Supplementary material for: Food Identities, Biocultural Knowledge and Gender Differences in the Protected Area “Sierra Grande de Hornachos” (Extremadura, Spain)
Source: Int J Environ Res Public Health. 2020 Mar 28;17(7):2283. doi: 10.3390/ijerph17072283 (PMC7177852; doi:10.3390/ijerph17072283)
Supplement: Supplementary file 1 [file ijerph-17-02283-s001.zip]

Archive with 1 entries (1 files):
- ijerph-736300-SI.xlsx
