# Supplementary material for: Food Identities, Biocultural Knowledge and Gender Differences in the Protected Area “Sierra Grande de Hornachos” (Extremadura, Spain)
Source: Int J Environ Res Public Health. 2020 Mar 28;17(7):2283. doi: 10.3390/ijerph17072283 (PMC7177852; doi:10.3390/ijerph17072283)
Supplement: Supplementary file 1 [file ijerph-17-02283-s001.zip › ijerph-736300-SI.xlsx]

## Sheet: Table CSI
Table S1. Row data calculations for CSIm and CSIw (cultural significance indexes for men and women, respectively) of the 79 plants used in our workshops
Species		MEN																WOMEN
		USE CATEGORY																USE CATEGORY
		1	2	3	4	5	6	7	8	9	10	11	12	∑n	CF	∑(i*e*c)	CSI (*1000)	1	2	3	4	5	6	7	8	9	10	11	12	∑n	CF	∑ (i*e*c)	CSI (*1000)
1. Allium ampeloprasum L.	n	0.967742	0.967742	0	0	0	0	0	0	0	0	0	0					1	1	0	0	0	0	0	0	0	0	0	0
	i	1	1	1	1	1	1	1	1	1	1	1	1					1	1	1	1	1	1	1	1	1	1	1	1
	e	1.93548	0.967742	0	0	0	0	0	0	0	0	0	0					2	1	0	0	0	0	0	0	0	0	0	0
	c	1.93548	0.967742	0	0	0	0	0	0	0	0	0	0					2	1	0	0	0	0	0	0	0	0	0	0
	(i*e*c)	3.62526	0.936524	0	0	0	0	0	0	0	0	0	0					4	1	0	0	0	0	0	0	0	0	0	0
														1.93548	0.387097	4.56178	1765.85													2	0.4	5	2000
2. Allium neapolitanum Cirillo	n	0	0	0	0	0	0	0	0	0	0	0	0					0	0	0	0	0	0	0	0	0	0	0	0
	i	1	1	1	1	1	1	1	1	1	1	1	1					1	1	1	1	1	1	1	1	1	1	1	1
	e	0	0	0	0	0	0	0	0	0	0	0	0					0	0	0	0	0	0	0	0	0	0	0	0
	c	0	0	0	0	0	0	0	0	0	0	0	0					0	0	0	0	0	0	0	0	0	0	0	0
	(i*e*c)	0	0	0	0	0	0	0	0	0	0	0	0					0	0	0	0	0	0	0	0	0	0	0	0
														0	0	0	0													0	0	0	0
3. Andryala integrifolia L.	n	0.0322581	0	0	0	0	0	0	0	0	0	0	0					0.0512821	0	0	0	0	0	0	0	0	0	0	0
	i	1	1	1	1	1	1	1	1	1	1	1	1					1	1	1	1	1	1	1	1	1	1	1	1
	e	0.0645161	0	0	0	0	0	0	0	0	0	0	0					0.102564	0	0	0	0	0	0	0	0	0	0	0
	c	0.0645161	0	0	0	0	0	0	0	0	0	0	0					0.102564	0	0	0	0	0	0	0	0	0	0	0
	(i*e*c)	0.00416233	0	0	0	0	0	0	0	0	0	0	0					0.0105194	0	0	0	0	0	0	0	0	0	0	0
														0.0322581	0.00645161	0.00416233	0.0268537													0.0512821	0.0102564	0.0105194	0.107891
4. Arbutus unedo L.	n	0	0	0.935484	0	0	0	0	0	0	0	0	0					0	0	0.846154	0	0	0	0.564103	0	0	0	0	0
	i	1	1	1	1	1	1	1	1	1	1	1	1					1	1	1	1	1	1	1	1	1	1	1	1
	e	0	0	1.87097	0	0	0	0	0	0	0	0	0					0	0	0.846154	0	0	0	1.12821	0	0	0	0	0
	c	0	0	1.87097	0	0	0	0	0	0	0	0	0					0	0	1.69231	0	0	0	0.564103	0	0	0	0	0
	(i*e*c)	0	0	3.50052	0	0	0	0	0	0	0	0	0					0	0	1.43195	0	0	0	0.636423	0	0	0	0	0
														0.935484	0.187097	3.50052	654.936													1.41026	0.282051	2.06838	583.388
5. Arisarum simorrhinum Durieu	n	0	0	0	0	0	0	0	0	0	0	0	0					0	0	0	0	0	0	0	0	0	0	0	0
	i	1	1	1	1	1	1	1	1	1	1	1	1					1	1	1	1	1	1	1	1	1	1	1	1
	e	0	0	0	0	0	0	0	0	0	0	0	0					0	0	0	0	0	0	0	0	0	0	0	0
	c	0	0	0	0	0	0	0	0	0	0	0	0					0	0	0	0	0	0	0	0	0	0	0	0
	(i*e*c)	0	0	0	0	0	0	0	0	0	0	0	0					0	0	0	0	0	0	0	0	0	0	0	0
														0	0	0	0													0	0	0	0
6. Arum italicum Mill.	n	0	0	0	0	0	0	0	0	0	0	0	0					0	0	0	0	0	0	0	0	0	0	0	0
	i	1	1	1	1	1	1	1	1	1	1	1	1					1	1	1	1	1	1	1	1	1	1	1	1
	e	0	0	0	0	0	0	0	0	0	0	0	0					0	0	0	0	0	0	0	0	0	0	0	0
	c	0	0	0	0	0	0	0	0	0	0	0	0					0	0	0	0	0	0	0	0	0	0	0	0
	(i*e*c)	0	0	0	0	0	0	0	0	0	0	0	0					0	0	0	0	0	0	0	0	0	0	0	0
														0	0	0	0													0	0	0	0
7. Arundo donax L.	n	0	0	0	0	0	0	0	0	0	0	0	0					0	0	0	0	0	0	0	0	0	0	0	0
	i	1	1	1	1	1	1	1	1	1	1	1	1					1	1	1	1	1	1	1	1	1	1	1	1
	e	0	0	0	0	0	0	0	0	0	0	0	0					0	0	0	0	0	0	0	0	0	0	0	0
	c	0	0	0	0	0	0	0	0	0	0	0	0					0	0	0	0	0	0	0	0	0	0	0	0
	(i*e*c)	0	0	0	0	0	0	0	0	0	0	0	0					0	0	0	0	0	0	0	0	0	0	0	0
														0	0	0	0													0	0	0	0
8. Asphodelus albus Mill.	n	0	0	0	0	0	0	0	0	0	0	0	0					0	0	0	0	0	0	0	0	0	0	0	0
	i	1	1	1	1	1	1	1	1	1	1	1	1					1	1	1	1	1	1	1	1	1	1	1	1
	e	0	0	0	0	0	0	0	0	0	0	0	0					0	0	0	0	0	0	0	0	0	0	0	0
	c	0	0	0	0	0	0	0	0	0	0	0	0					0	0	0	0	0	0	0	0	0	0	0	0
	(i*e*c)	0	0	0	0	0	0	0	0	0	0	0	0					0	0	0	0	0	0	0	0	0	0	0	0
														0	0	0	0													0	0	0	0
9. Bellis perennis L.	n	0	0	0	0	0	0	0	0	0	0	0	0					0	0	0	0	0	0	0	0	0	0	0	0
	i	1	1	1	1	1	1	1	1	1	1	1	1					1	1	1	1	1	1	1	1	1	1	1	1
	e	0	0	0	0	0	0	0	0	0	0	0	0					0	0	0	0	0	0	0	0	0	0	0	0
	c	0	0	0	0	0	0	0	0	0	0	0	0					0	0	0	0	0	0	0	0	0	0	0	0
	(i*e*c)	0	0	0	0	0	0	0	0	0	0	0	0					0	0	0	0	0	0	0	0	0	0	0	0
														0	0	0	0													0	0	0	0
10. Bituminaria bituminosa (L.) C.H. Stirt.	n	0	0	0	0	0	0	0	0	0	0	0	0					0	0	0	0	0	0	0	0	0	0	0	0
	i	1	1	1	1	1	1	1	1	1	1	1	1					1	1	1	1	1	1	1	1	1	1	1	1
	e	0	0	0	0	0	0	0	0	0	0	0	0					0	0	0	0	0	0	0	0	0	0	0	0
	c	0	0	0	0	0	0	0	0	0	0	0	0					0	0	0	0	0	0	0	0	0	0	0	0
	(i*e*c)	0	0	0	0	0	0	0	0	0	0	0	0					0	0	0	0	0	0	0	0	0	0	0	0
														0	0	0	0													0	0	0	0
11. Borago officinalis L.	n	0	0	0	0	0	0	0	0	0	0	0	0					0.102564	0	0	0	0	0	0	0	0	0	0	0
	i	1	1	1	1	1	1	1	1	1	1	1	1					1	1	1	1	1	1	1	1	1	1	1	1
	e	0	0	0	0	0	0	0	0	0	0	0	0					0.205128	0	0	0	0	0	0	0	0	0	0	0
	c	0	0	0	0	0	0	0	0	0	0	0	0					0.205128	0	0	0	0	0	0	0	0	0	0	0
	(i*e*c)	0	0	0	0	0	0	0	0	0	0	0	0					0.0420776	0	0	0	0	0	0	0	0	0	0	0
														0	0	0	0													0.102564	0.0205128	0.0420776	0.86313
12. Bryonia dioica Jacq.	n	0	0	0	0	0	0	0	0	0	0	0	0					0	0	0	0	0	0	0	0	0	0	0	0
	i	1	1	1	1	1	1	1	1	1	1	1	1					1	1	1	1	1	1	1	1	1	1	1	1
	e	0	0	0	0	0	0	0	0	0	0	0	0					0	0	0	0	0	0	0	0	0	0	0	0
	c	0	0	0	0	0	0	0	0	0	0	0	0					0	0	0	0	0	0	0	0	0	0	0	0
	(i*e*c)	0	0	0	0	0	0	0	0	0	0	0	0					0	0	0	0	0	0	0	0	0	0	0	0
														0	0	0	0													0	0	0	0
13. Calamintha nepeta (L.) Savi	n	0	0	0	0	0	0	0	0.129032	0	0	0	0					0	0	0	0	0	0	0	0	0.025641	0	0	0
	i	1	1	1	1	1	1	1	1	1	1	1	1					1	1	1	1	1	1	1	1	1	1	1	1
	e	0	0	0	0	0	0	0	0.258065	0	0	0	0					0	0	0	0	0	0	0	0	0.0512821	0	0	0
	c	0	0	0	0	0	0	0	0.258065	0	0	0	0					0	0	0	0	0	0	0	0	0.0512821	0	0	0
	(i*e*c)	0	0	0	0	0	0	0	0.0665973	0	0	0	0					0	0	0	0	0	0	0	0	0.00262985	0	0	0
														0.129032	0.0258065	0.0665973	1.71864													0.025641	0.00512821	0.00262985	0.0134864
14. Calendula arvensis (Vaill.) L.	n	0	0	0	0	0	0	0	0	0	0	0	0					0	0	0	0	0	0	0	0	0	0	0	0
	i	1	1	1	1	1	1	1	1	1	1	1	1					1	1	1	1	1	1	1	1	1	1	1	1
	e	0	0	0	0	0	0	0	0	0	0	0	0					0	0	0	0	0	0	0	0	0	0	0	0
	c	0	0	0	0	0	0	0	0	0	0	0	0					0	0	0	0	0	0	0	0	0	0	0	0
	(i*e*c)	0	0	0	0	0	0	0	0	0	0	0	0					0	0	0	0	0	0	0	0	0	0	0	0
														0	0	0	0													0	0	0	0
15. Campanula rapunculus L.	n	0	0	0	0	0	0	0	0	0	0	0	0					0	0	0	0	0	0	0	0	0	0	0	0
	i	1	1	1	1	1	1	1	1	1	1	1	1					1	1	1	1	1	1	1	1	1	1	1	1
	e	0	0	0	0	0	0	0	0	0	0	0	0					0	0	0	0	0	0	0	0	0	0	0	0
	c	0	0	0	0	0	0	0	0	0	0	0	0					0	0	0	0	0	0	0	0	0	0	0	0
	(i*e*c)	0	0	0	0	0	0	0	0	0	0	0	0					0	0	0	0	0	0	0	0	0	0	0	0
														0	0	0	0													0	0	0	0
16. Capsella bursa-pastoris (L.) Medik	n	0.0322581	0	0	0	0	0	0	0	0	0	0	0					0	0	0	0	0	0	0	0	0	0	0	0
	i	1	1	1	1	1	1	1	1	1	1	1	1					1	1	1	1	1	1	1	1	1	1	1	1
	e	0.0645161	0	0	0	0	0	0	0	0	0	0	0					0	0	0	0	0	0	0	0	0	0	0	0
	c	0.0645161	0	0	0	0	0	0	0	0	0	0	0					0	0	0	0	0	0	0	0	0	0	0	0
	(i*e*c)	0.00416233	0	0	0	0	0	0	0	0	0	0	0					0	0	0	0	0	0	0	0	0	0	0	0
														0.0322581	0.00645161	0.00416233	0.0268537													0	0	0	0
17. Carthamus lanatus L.	n	0	0	0	0	0	0	0	0	0	0	0	0					0	0	0	0	0	0	0	0	0	0	0	0
	i	1	1	1	1	1	1	1	1	1	1	1	1					1	1	1	1	1	1	1	1	1	1	1	1
	e	0	0	0	0	0	0	0	0	0	0	0	0					0	0	0	0	0	0	0	0	0	0	0	0
	c	0	0	0	0	0	0	0	0	0	0	0	0					0	0	0	0	0	0	0	0	0	0	0	0
	(i*e*c)	0	0	0	0	0	0	0	0	0	0	0	0					0	0	0	0	0	0	0	0	0	0	0	0
														0	0	0	0													0	0	0	0
18. Ceterach officinarum Will.	n	0	0	0	0	0	0	0	0	0	0	0	0					0	0	0	0	0	0	0	0	0	0	0	0
	i	1	1	1	1	1	1	1	1	1	1	1	1					1	1	1	1	1	1	1	1	1	1	1	1
	e	0	0	0	0	0	0	0	0	0	0	0	0					0	0	0	0	0	0	0	0	0	0	0	0
	c	0	0	0	0	0	0	0	0	0	0	0	0					0	0	0	0	0	0	0	0	0	0	0	0
	(i*e*c)	0	0	0	0	0	0	0	0	0	0	0	0					0	0	0	0	0	0	0	0	0	0	0	0
														0	0	0	0													0	0	0	0
19. Chenopodium murale L.	n	0	0	0	0	0	0	0	0	0	0	0	0					0	0	0	0	0	0	0	0	0	0	0	0
	i	1	1	1	1	1	1	1	1	1	1	1	1					1	1	1	1	1	1	1	1	1	1	1	1
	e	0	0	0	0	0	0	0	0	0	0	0	0					0	0	0	0	0	0	0	0	0	0	0	0
	c	0	0	0	0	0	0	0	0	0	0	0	0					0	0	0	0	0	0	0	0	0	0	0	0
	(i*e*c)	0	0	0	0	0	0	0	0	0	0	0	0					0	0	0	0	0	0	0	0	0	0	0	0
														0	0	0	0													0	0	0	0
20. Chenopodium sp.	n	0	0	0	0	0	0	0	0	0	0	0	0					0	0	0	0	0	0	0	0	0	0	0	0
	i	1	1	1	1	1	1	1	1	1	1	1	1					1	1	1	1	1	1	1	1	1	1	1	1
	e	0	0	0	0	0	0	0	0	0	0	0	0					0	0	0	0	0	0	0	0	0	0	0	0
	c	0	0	0	0	0	0	0	0	0	0	0	0					0	0	0	0	0	0	0	0	0	0	0	0
	(i*e*c)	0	0	0	0	0	0	0	0	0	0	0	0					0	0	0	0	0	0	0	0	0	0	0	0
														0	0	0	0													0	0	0	0
21. Chondrilla juncea L.	n	0.0322581	0.0322581	0	0	0	0	0	0.354839	0	0	0	0					0.0512821	0	0	0	0	0	0	0.179487	0	0	0	0
	i	1	1	1	1	1	1	1	1	1	1	1	1					1	1	1	1	1	1	1	1	1	1	1	1
	e	0.0322581	0.0322581	0	0	0	0	0	0.709677	0	0	0	0					0.0512821	0	0	0	0	0	0	0.358974	0	0	0	0
	c	0.0322581	0.0322581	0	0	0	0	0	0.709677	0	0	0	0					0.102564	0	0	0	0	0	0	0.179487	0	0	0	0
	(i*e*c)	0.00104058	0.00104058	0	0	0	0	0	0.503642	0	0	0	0					0.0052597	0	0	0	0	0	0	0.0644313	0	0	0	0
														0.419355	0.083871	0.505723	42.4155													0.230769	0.0461538	0.069691	3.21651
22. Cichorium intybus L.	n	0.0322581	0.0322581	0	0	0	0	0	0.354839	0	0	0	0					0.0512821	0	0	0	0	0	0	0.230769	0	0	0	0
	i	1	1	1	1	1	1	1	1	1	1	1	1					1	1	1	1	1	1	1	1	1	1	1	1
	e	0.0322581	0.0322581	0	0	0	0	0	0.709677	0	0	0	0					0.0512821	0	0	0	0	0	0	0.461538	0	0	0	0
	c	0.0322581	0.0322581	0	0	0	0	0	0.709677	0	0	0	0					0.102564	0	0	0	0	0	0	0.230769	0	0	0	0
	(i*e*c)	0.00104058	0.00104058	0	0	0	0	0	0.503642	0	0	0	0					0.0052597	0	0	0	0	0	0	0.106509	0	0	0	0
														0.419355	0.083871	0.505723	42.4155													0.282051	0.0564103	0.111769	6.30489
23. Cistus albidus L.	n	0	0	0	0	0	0	0	0	0	0	0	0					0	0	0	0	0	0	0	0	0	0	0	0
	i	1	1	1	1	1	1	1	1	1	1	1	1					1	1	1	1	1	1	1	1	1	1	1	1
	e	0	0	0	0	0	0	0	0	0	0	0	0					0	0	0	0	0	0	0	0	0	0	0	0
	c	0	0	0	0	0	0	0	0	0	0	0	0					0	0	0	0	0	0	0	0	0	0	0	0
	(i*e*c)	0	0	0	0	0	0	0	0	0	0	0	0					0	0	0	0	0	0	0	0	0	0	0	0
														0	0	0	0													0	0	0	0
24. Cistus ladanifer L.	n	0	0	0	0	0	0	0	0.129032	0	0	0	0					0	0	0	0	0	0	0	0.0512821	0	0	0	0
	i	1	1	1	1	1	1	1	1	1	1	1	1					1	1	1	1	1	1	1	1	1	1	1	1
	e	0	0	0	0	0	0	0	0.258065	0	0	0	0					0	0	0	0	0	0	0	0.102564	0	0	0	0
	c	0	0	0	0	0	0	0	0.258065	0	0	0	0					0	0	0	0	0	0	0	0.102564	0	0	0	0
	(i*e*c)	0	0	0	0	0	0	0	0.0665973	0	0	0	0					0	0	0	0	0	0	0	0.0105194	0	0	0	0
														0.129032	0.0258065	0.0665973	1.71864													0.0512821	0.0102564	0.0105194	0.107891
25. Crataegus monogyna Jacq.	n	0	0	0.193548	0	0	0	0	0.903226	0	0	0	0					0	0	0.025641	0	0	0	0	0.820513	0	0	0.025641	0
	i	1	1	1	1	1	1	1	1	1	1	1	1					1	1	1	1	1	1	1	1	1	1	1	1
	e	0	0	0.193548	0	0	0	0	1.80645	0	0	0	0					0	0	0.025641	0	0	0	0	1.64103	0	0	0.025641	0
	c	0	0	0.193548	0	0	0	0	1.80645	0	0	0	0					0	0	0.025641	0	0	0	0	1.64103	0	0	0.025641	0
	(i*e*c)	0	0	0.037461	0	0	0	0	3.26327	0	0	0	0					0	0	0.000657462	0	0	0	0	2.69297	0	0	0.000657462	0
														1.09677	0.219355	3.30073	724.031													0.871795	0.174359	2.69428	469.772
26. Cynara humulis L.	n	0.322581	0	0	0	0	0	0	0	0	0	0	0					0.717949	0	0	0	0	0	0	0	0	0	0.153846	0
	i	1	1	1	1	1	1	1	1	1	1	1	1					1	1	1	1	1	1	1	1	1	1	1	1
	e	0.645161	0	0	0	0	0	0	0	0	0	0	0					0.717949	0	0	0	0	0	0	0	0	0	0.307692	0
	c	0.645161	0	0	0	0	0	0	0	0	0	0	0					1.4359	0	0	0	0	0	0	0	0	0	0.153846	0
	(i*e*c)	0.416233	0	0	0	0	0	0	0	0	0	0	0					1.0309	0	0	0	0	0	0	0	0	0	0.0473373	0
														0.322581	0.0645161	0.416233	26.8537													0.871795	0.174359	1.07824	188
27. Cytinus hypocistis (L.) L.	n	0	0	0	0	0	0	0	0	0	0	0	0					0	0	0	0	0	0	0	0	0	0	0	0
	i	1	1	1	1	1	1	1	1	1	1	1	1					1	1	1	1	1	1	1	1	1	1	1	1
	e	0	0	0	0	0	0	0	0	0	0	0	0					0	0	0	0	0	0	0	0	0	0	0	0
	c	0	0	0	0	0	0	0	0	0	0	0	0					0	0	0	0	0	0	0	0	0	0	0	0
	(i*e*c)	0	0	0	0	0	0	0	0	0	0	0	0					0	0	0	0	0	0	0	0	0	0	0	0
														0	0	0	0													0	0	0	0
28. Digitalis thapsi L.	n	0	0	0	0	0	0	0	0	0	0	0	0					0	0	0	0	0	0	0	0	0	0	0	0
	i	1	1	1	1	1	1	1	1	1	1	1	1					1	1	1	1	1	1	1	1	1	1	1	1
	e	0	0	0	0	0	0	0	0	0	0	0	0					0	0	0	0	0	0	0	0	0	0	0	0
	c	0	0	0	0	0	0	0	0	0	0	0	0					0	0	0	0	0	0	0	0	0	0	0	0
	(i*e*c)	0	0	0	0	0	0	0	0	0	0	0	0					0	0	0	0	0	0	0	0	0	0	0	0
														0	0	0	0													0	0	0	0
29. Dittrichia viscosa (L.) Greuter	n	0	0	0	0	0	0	0	0	0	0	0	0					0	0	0	0	0	0	0	0	0	0	0	0
	i	1	1	1	1	1	1	1	1	1	1	1	1					1	1	1	1	1	1	1	1	1	1	1	1
	e	0	0	0	0	0	0	0	0	0	0	0	0					0	0	0	0	0	0	0	0	0	0	0	0
	c	0	0	0	0	0	0	0	0	0	0	0	0					0	0	0	0	0	0	0	0	0	0	0	0
	(i*e*c)	0	0	0	0	0	0	0	0	0	0	0	0					0	0	0	0	0	0	0	0	0	0	0	0
														0	0	0	0													0	0	0	0
30. Foeniculum vulgare Mill.	n	1	0	0	0	0	0	0	0.0322581	0.870968	0	0.806452	0					0.641026	0	0	0	0	0	0.025641	0.025641	0.74359	0	0.820513	0
	i	1	1	1	1	1	1	1	1	1	1	1	1					1	1	1	1	1	1	1	1	1	1	1	1
	e	1	0	0	0	0	0	0	0.0322581	1.74194	0	0.806452	0					0.641026	0	0	0	0	0	0.025641	0.025641	0.74359	0	1.64103	0
	c	1	0	0	0	0	0	0	0.0322581	1.74194	0	0.806452	0					0.641026	0	0	0	0	0	0.025641	0.025641	1.48718	0	0.820513	0
	(i*e*c)	1	0	0	0	0	0	0	0.00104058	3.03434	0	0.650364	0					0.410914	0	0	0	0	0	0.000657462	0.000657462	1.10585	0	1.34648	0
														2.70968	0.541935	4.68574	2539.37													2.25641	0.451282	2.86456	1292.73
31. Fragaria vesca L.	n	0	0	1	0	0	0	0	0	0	0	0	0					0	0	1	0	0	0	0	0	0	0	0	0
	i	2	2	2	2	2	2	2	2	2	2	2	2					2	2	2	2	2	2	2	2	2	2	2	2
	e	0	0	2	0	0	0	0	0	0	0	0	0					0	0	2	0	0	0	0	0	0	0	0	0
	c	0	0	2	0	0	0	0	0	0	0	0	0					0	0	2	0	0	0	0	0	0	0	0	0
	(i*e*c)	0	0	8	0	0	0	0	0	0	0	0	0					0	0	8	0	0	0	0	0	0	0	0	0
														1	0.2	8	1600													1	0.2	8	1600
32. Galactites tomentosus Moench.	n	0	0	0	0	0	0	0	0	0	0	0	0					0	0	0	0	0	0	0	0	0	0	0	0
	i	1	1	1	1	1	1	1	1	1	1	1	1					1	1	1	1	1	1	1	1	1	1	1	1
	e	0	0	0	0	0	0	0	0	0	0	0	0					0	0	0	0	0	0	0	0	0	0	0	0
	c	0	0	0	0	0	0	0	0	0	0	0	0					0	0	0	0	0	0	0	0	0	0	0	0
	(i*e*c)	0	0	0	0	0	0	0	0	0	0	0	0					0	0	0	0	0	0	0	0	0	0	0	0
														0	0	0	0													0	0	0	0
33. Helichrysum stoechas (L.) Moench	n	0	0	0	0	0	0	0	0	0	0	0	0					0	0	0	0	0	0	0	0	0	0	0	0
	i	1	1	1	1	1	1	1	1	1	1	1	1					1	1	1	1	1	1	1	1	1	1	1	1
	e	0	0	0	0	0	0	0	0	0	0	0	0					0	0	0	0	0	0	0	0	0	0	0	0
	c	0	0	0	0	0	0	0	0	0	0	0	0					0	0	0	0	0	0	0	0	0	0	0	0
	(i*e*c)	0	0	0	0	0	0	0	0	0	0	0	0					0	0	0	0	0	0	0	0	0	0	0	0
														0	0	0	0													0	0	0	0
34. Hypericum perforatum L.	n	0	0	0	0	0	0	0	0	0	0	0	0					0	0	0	0	0	0	0	0.0512821	0	0	0	0
	i	1	1	1	1	1	1	1	1	1	1	1	1					1	1	1	1	1	1	1	1	1	1	1	1
	e	0	0	0	0	0	0	0	0	0	0	0	0					0	0	0	0	0	0	0	0.102564	0	0	0	0
	c	0	0	0	0	0	0	0	0	0	0	0	0					0	0	0	0	0	0	0	0.102564	0	0	0	0
	(i*e*c)	0	0	0	0	0	0	0	0	0	0	0	0					0	0	0	0	0	0	0	0.0105194	0	0	0	0
														0	0	0	0													0.0512821	0.0102564	0.0105194	0.107891
35. Laurus nobilis L.	n	0	0	0	0	0	0	0	0	1	0	0	0					0	0	0	0	0	0	0	0.0512821	1	0	0	0
	i	2	2	2	2	2	2	2	2	2	2	2	2					2	2	2	2	2	2	2	2	2	2	2	2
	e	0	0	0	0	0	0	0	0	2	0	0	0					0	0	0	0	0	0	0	0.0512821	2	0	0	0
	c	0	0	0	0	0	0	0	0	2	0	0	0					0	0	0	0	0	0	0	0.0512821	2	0	0	0
	(i*e*c)	0	0	0	0	0	0	0	0	8	0	0	0					0	0	0	0	0	0	0	0.0052597	8	0	0	0
														1	0.2	8	1600													1.05128	0.210256	8.00526	1683.16
36. Lonicera etrusca Santi	n	0	0	0	0	0	0	0	0	0	0	0	0					0	0	0	0	0	0	0	0	0	0	0	0
	i	1	1	1	1	1	1	1	1	1	1	1	1					1	1	1	1	1	1	1	1	1	1	1	1
	e	0	0	0	0	0	0	0	0	0	0	0	0					0	0	0	0	0	0	0	0	0	0	0	0
	c	0	0	0	0	0	0	0	0	0	0	0	0					0	0	0	0	0	0	0	0	0	0	0	0
	(i*e*c)	0	0	0	0	0	0	0	0	0	0	0	0					0	0	0	0	0	0	0	0	0	0	0	0
														0	0	0	0													0	0	0	0
37. Lonicera implexa Aiton	n	0	0	0	0	0	0	0	0	0	0	0	0					0	0	0	0	0	0	0	0	0	0	0	0
	i	1	1	1	1	1	1	1	1	1	1	1	1					1	1	1	1	1	1	1	1	1	1	1	1
	e	0	0	0	0	0	0	0	0	0	0	0	0					0	0	0	0	0	0	0	0	0	0	0	0
	c	0	0	0	0	0	0	0	0	0	0	0	0					0	0	0	0	0	0	0	0	0	0	0	0
	(i*e*c)	0	0	0	0	0	0	0	0	0	0	0	0					0	0	0	0	0	0	0	0	0	0	0	0
														0	0	0	0													0	0	0	0
38. Malva sylvestris L.	n	0	0	0	0	0	0	0	0.0967742	0	0	0.870968	0					0	0	0	0	0	0	0	0.0769231	0	0	0.871795	0
	i	1	1	1	1	1	1	1	1	1	1	1	1					1	1	1	1	1	1	1	1	1	1	1	1
	e	0	0	0	0	0	0	0	0.193548	0	0	0.870968	0					0	0	0	0	0	0	0	0.153846	0	0	0.871795	0
	c	0	0	0	0	0	0	0	0.0967742	0	0	1.74194	0					0	0	0	0	0	0	0	0.0769231	0	0	1.74359	0
	(i*e*c)	0	0	0	0	0	0	0	0.0187305	0	0	1.51717	0					0	0	0	0	0	0	0	0.0118343	0	0	1.52005	0
														0.967742	0.193548	1.5359	297.271													0.948718	0.189744	1.53189	290.666
39. Mantisalca salmantica (L.) Briq. & Cavill.	n	0	0	0	0	0	0	0	0	0	0	0	0					0	0	0	0	0	0	0	0	0	0	0	0
	i	1	1	1	1	1	1	1	1	1	1	1	1					1	1	1	1	1	1	1	1	1	1	1	1
	e	0	0	0	0	0	0	0	0	0	0	0	0					0	0	0	0	0	0	0	0	0	0	0	0
	c	0	0	0	0	0	0	0	0	0	0	0	0					0	0	0	0	0	0	0	0	0	0	0	0
	(i*e*c)	0	0	0	0	0	0	0	0	0	0	0	0					0	0	0	0	0	0	0	0	0	0	0	0
														0	0	0	0													0	0	0	0
40. Marrubium vulgare L.	n	0	0	0	0	0	0	0	0	0	0	0	0					0	0	0	0	0	0	0	0	0	0	0	0
	i	1	1	1	1	1	1	1	1	1	1	1	1					1	1	1	1	1	1	1	1	1	1	1	1
	e	0	0	0	0	0	0	0	0	0	0	0	0					0	0	0	0	0	0	0	0	0	0	0	0
	c	0	0	0	0	0	0	0	0	0	0	0	0					0	0	0	0	0	0	0	0	0	0	0	0
	(i*e*c)	0	0	0	0	0	0	0	0	0	0	0	0					0	0	0	0	0	0	0	0	0	0	0	0
														0	0	0	0													0	0	0	0
41. Medicago orbicularis (L.) Bartal.	n	0	0	0	0	0	0	0	0	0	0	0	0					0	0	0	0	0	0	0	0	0	0	0	0
	i	1	1	1	1	1	1	1	1	1	1	1	1					1	1	1	1	1	1	1	1	1	1	1	1
	e	0	0	0	0	0	0	0	0	0	0	0	0					0	0	0	0	0	0	0	0	0	0	0	0
	c	0	0	0	0	0	0	0	0	0	0	0	0					0	0	0	0	0	0	0	0	0	0	0	0
	(i*e*c)	0	0	0	0	0	0	0	0	0	0	0	0					0	0	0	0	0	0	0	0	0	0	0	0
														0	0	0	0													0	0	0	0
42. Mentha pulegium L.	n	0	0	0	0	0	0	0	0.806452	0	0	0	0					0	0	0	0	0	0	0	0.487179	0	0	0	0
	i	1	1	1	1	1	1	1	1	1	1	1	1					1	1	1	1	1	1	1	1	1	1	1	1
	e	0	0	0	0	0	0	0	1.6129	0	0	0	0					0	0	0	0	0	0	0	0.974359	0	0	0	0
	c	0	0	0	0	0	0	0	1.6129	0	0	0	0					0	0	0	0	0	0	0	0.974359	0	0	0	0
	(i*e*c)	0	0	0	0	0	0	0	2.60146	0	0	0	0					0	0	0	0	0	0	0	0.949375	0	0	0	0
														0.806452	0.16129	2.60146	419.59													0.487179	0.0974359	0.949375	92.5032
43. Myrtus communis L.	n	0	0	0	0	0	0	0	0	0	0	0	0					0	0	0.025641	0	0	0	0	0	0	0	0	0
	i	1	1	1	1	1	1	1	1	1	1	1	1					1	1	1	1	1	1	1	1	1	1	1	1
	e	0	0	0	0	0	0	0	0	0	0	0	0					0	0	0.0512821	0	0	0	0	0	0	0	0	0
	c	0	0	0	0	0	0	0	0	0	0	0	0					0	0	0.0512821	0	0	0	0	0	0	0	0	0
	(i*e*c)	0	0	0	0	0	0	0	0	0	0	0	0					0	0	0.00262985	0	0	0	0	0	0	0	0	0
														0	0	0	0													0.025641	0.00512821	0.00262985	0.0134864
44. Olea europaea subsp. europaea var. sylvestris (Mill.) Lehr.	n	0	0	0	0.0322581	0	0.0322581	0	0.0322581	0	0	0	0					0	0	0	0.0512821	0	0.0769231	0	0.0512821	0	0	0	0
	i	1	1	1	1	1	1	1	1	1	1	1	1					1	1	1	1	1	1	1	1	1	1	1	1
	e	0	0	0	0.0645161	0	0.0322581	0	0.0322581	0	0	0	0					0	0	0	0.0512821	0	0.0769231	0	0.102564	0	0	0	0
	c	0	0	0	0.0322581	0	0.0322581	0	0.0645161	0	0	0	0					0	0	0	0.0512821	0	0.153846	0	0.0512821	0	0	0	0
	(i*e*c)	0	0	0	0.00208117	0	0.00104058	0	0.00208117	0	0	0	0					0	0	0	0.00262985	0	0.0118343	0	0.0052597	0	0	0	0
														0.0967742	0.0193548	0.00520291	0.100702													0.179487	0.0358974	0.0197239	0.708036
45. Onobrychis humilis (L.) G. López	n	0	0	0	0	0	0	0	0	0	0	0	0					0	0	0	0	0	0	0	0	0	0	0	0
	i	1	1	1	1	1	1	1	1	1	1	1	1					1	1	1	1	1	1	1	1	1	1	1	1
	e	0	0	0	0	0	0	0	0	0	0	0	0					0	0	0	0	0	0	0	0	0	0	0	0
	c	0	0	0	0	0	0	0	0	0	0	0	0					0	0	0	0	0	0	0	0	0	0	0	0
	(i*e*c)	0	0	0	0	0	0	0	0	0	0	0	0					0	0	0	0	0	0	0	0	0	0	0	0
														0	0	0	0													0	0	0	0
46. Origanum vulgare subsp. virens Hoffmanns. & Link) Bonnier & Layens	n	0	0	0	0	0	0	0	0.709677	1	0	0	0					0	0	0	0	0	0	0	0.025641	0.846154	0	0	0
	i	1	1	1	1	1	1	1	1	1	1	1	1					1	1	1	1	1	1	1	1	1	1	1	1
	e	0	0	0	0	0	0	0	0.709677	2	0	0	0					0	0	0	0	0	0	0	0.025641	1.69231	0	0	0
	c	0	0	0	0	0	0	0	0.709677	2	0	0	0					0	0	0	0	0	0	0	0.025641	1.69231	0	0	0
	(i*e*c)	0	0	0	0	0	0	0	0.503642	4	0	0	0					0	0	0	0	0	0	0	0.000657462	2.86391	0	0	0
														1.70968	0.341935	4.50364	1539.96													0.871795	0.174359	2.86456	499.462
47. Oxalis corniculata L.	n	0	0	0	0	0	0	0	0	0	0	0	0					0	0	0	0	0	0	0	0	0	0	0	0
	i	1	1	1	1	1	1	1	1	1	1	1	1					1	1	1	1	1	1	1	1	1	1	1	1
	e	0	0	0	0	0	0	0	0	0	0	0	0					0	0	0	0	0	0	0	0	0	0	0	0
	c	0	0	0	0	0	0	0	0	0	0	0	0					0	0	0	0	0	0	0	0	0	0	0	0
	(i*e*c)	0	0	0	0	0	0	0	0	0	0	0	0					0	0	0	0	0	0	0	0	0	0	0	0
														0	0	0	0													0	0	0	0
48. Papaver rhoeas L.	n	0	0	0	0	0	0	0	0	0	0	0	0					0	0	0	0	0	0	0	0.025641	0	0	0	0
	i	1	1	1	1	1	1	1	1	1	1	1	1					1	1	1	1	1	1	1	1	1	1	1	1
	e	0	0	0	0	0	0	0	0	0	0	0	0					0	0	0	0	0	0	0	0.0512821	0	0	0	0
	c	0	0	0	0	0	0	0	0	0	0	0	0					0	0	0	0	0	0	0	0.0512821	0	0	0	0
	(i*e*c)	0	0	0	0	0	0	0	0	0	0	0	0					0	0	0	0	0	0	0	0.00262985	0	0	0	0
														0	0	0	0													0.025641	0.00512821	0.00262985	0.0134864
49. Phillyrea angustifolia L.	n	0	0	0	0	0	0	0	0	0	0	0	0					0	0	0	0	0	0	0	0	0	0	0	0
	i	1	1	1	1	1	1	1	1	1	1	1	1					1	1	1	1	1	1	1	1	1	1	1	1
	e	0	0	0	0	0	0	0	0	0	0	0	0					0	0	0	0	0	0	0	0	0	0	0	0
	c	0	0	0	0	0	0	0	0	0	0	0	0					0	0	0	0	0	0	0	0	0	0	0	0
	(i*e*c)	0	0	0	0	0	0	0	0	0	0	0	0					0	0	0	0	0	0	0	0	0	0	0	0
														0	0	0	0													0	0	0	0
50. Phlomis lychnitis L.	n	0	0	0	0	0	0	0	0.0645161	0	0	0	0					0	0	0	0	0	0	0	0.615385	0	0	0	0
	i	1	1	1	1	1	1	1	1	1	1	1	1					1	1	1	1	1	1	1	1	1	1	1	1
	e	0	0	0	0	0	0	0	0.129032	0	0	0	0					0	0	0	0	0	0	0	1.23077	0	0	0	0
	c	0	0	0	0	0	0	0	0.129032	0	0	0	0					0	0	0	0	0	0	0	1.23077	0	0	0	0
	(i*e*c)	0	0	0	0	0	0	0	0.0166493	0	0	0	0					0	0	0	0	0	0	0	1.51479	0	0	0	0
														0.0645161	0.0129032	0.0166493	0.21483													0.615385	0.123077	1.51479	186.436
51. Pinus pinea L.	n	0	0	0	1	0	0	0	0	0	0	0	0					0	0	0	1	0	0	0	0	0	0	0	0
	i	2	2	2	2	2	2	2	2	2	2	2	2					2	2	2	2	2	2	2	2	2	2	2	2
	e	0	0	0	2	0	0	0	0	0	0	0	0					0	0	0	2	0	0	0	0	0	0	0	0
	c	0	0	0	2	0	0	0	0	0	0	0	0					0	0	0	2	0	0	0	0	0	0	0	0
	(i*e*c)	0	0	0	8	0	0	0	0	0	0	0	0					0	0	0	8	0	0	0	0	0	0	0	0
														1	0.2	8	1600													1	0.2	8	1600
52. Pistacia lentiscus L.	n	0	0	0	0	0	0	0	0	0	0	0	0					0	0	0	0	0	0	0	0	0	0	0	0
	i	1	1	1	1	1	1	1	1	1	1	1	1					1	1	1	1	1	1	1	1	1	1	1	1
	e	0	0	0	0	0	0	0	0	0	0	0	0					0	0	0	0	0	0	0	0	0	0	0	0
	c	0	0	0	0	0	0	0	0	0	0	0	0					0	0	0	0	0	0	0	0	0	0	0	0
	(i*e*c)	0	0	0	0	0	0	0	0	0	0	0	0					0	0	0	0	0	0	0	0	0	0	0	0
														0	0	0	0													0	0	0	0
53. Portulaca oleracea L.	n	0.870968	0	0	0	0	0	0	0	0	0	0	0					0.717949	0	0	0	0	0	0	0	0	0	0	0
	i	1	1	1	1	1	1	1	1	1	1	1	1					1	1	1	1	1	1	1	1	1	1	1	1
	e	1.74194	0	0	0	0	0	0	0	0	0	0	0					1.4359	0	0	0	0	0	0	0	0	0	0	0
	c	1.74194	0	0	0	0	0	0	0	0	0	0	0					1.4359	0	0	0	0	0	0	0	0	0	0	0
	(i*e*c)	3.03434	0	0	0	0	0	0	0	0	0	0	0					2.0618	0	0	0	0	0	0	0	0	0	0	0
														0.870968	0.174194	3.03434	528.562													0.717949	0.14359	2.0618	296.054
54. Quercus rotundifolia Lam.	n	0	0	0	1	0	0	0	0	0	0	0	0					0	0	0	1	0	0	0	0.025641	0	0	0	0
	i	1	1	1	1	1	1	1	1	1	1	1	1					1	1	1	1	1	1	1	1	1	1	1	1
	e	0	0	0	2	0	0	0	0	0	0	0	0					0	0	0	2	0	0	0	0.025641	0	0	0	0
	c	0	0	0	2	0	0	0	0	0	0	0	0					0	0	0	2	0	0	0	0.025641	0	0	0	0
	(i*e*c)	0	0	0	4	0	0	0	0	0	0	0	0					0	0	0	4	0	0	0	0.000657462	0	0	0	0
														1	0.2	4	800													1.02564	0.205128	4.00066	820.648
55. Quercus suber L.	n	0	0	0	0.0322581	0	0	0	0.0645161	0	0	0	0					0	0	0	0	0	0	0	0	0	0	0	0
	i	1	1	1	1	1	1	1	1	1	1	1	1					1	1	1	1	1	1	1	1	1	1	1	1
	e	0	0	0	0.0322581	0	0	0	0.129032	0	0	0	0					0	0	0	0	0	0	0	0	0	0	0	0
	c	0	0	0	0.0645161	0	0	0	0.0645161	0	0	0	0					0	0	0	0	0	0	0	0	0	0	0	0
	(i*e*c)	0	0	0	0.00208117	0	0	0	0.00832466	0	0	0	0					0	0	0	0	0	0	0	0	0	0	0	0
														0.0967742	0.0193548	0.0104058	0.201403													0	0	0	0
56. Reichardia intermedia (Sch. Bip.) Samp.	n	0.193548	0	0	0	0	0	0	0	0	0	0	0					0.102564	0	0	0	0	0	0	0	0	0	0	0
	i	1	1	1	1	1	1	1	1	1	1	1	1					1	1	1	1	1	1	1	1	1	1	1	1
	e	0.387097	0	0	0	0	0	0	0	0	0	0	0					0.205128	0	0	0	0	0	0	0	0	0	0	0
	c	0.387097	0	0	0	0	0	0	0	0	0	0	0					0.205128	0	0	0	0	0	0	0	0	0	0	0
	(i*e*c)	0.149844	0	0	0	0	0	0	0	0	0	0	0					0.0420776	0	0	0	0	0	0	0	0	0	0	0
														0.193548	0.0387097	0.149844	5.80041													0.102564	0.0205128	0.0420776	0.86313
57. Retama sphaerocarpa (L.) Boiss.	n	0	0	0	0	0	0	0	0	0	0	0	0					0	0	0	0	0	0	0	0	0	0	0	0
	i	1	1	1	1	1	1	1	1	1	1	1	1					1	1	1	1	1	1	1	1	1	1	1	1
	e	0	0	0	0	0	0	0	0	0	0	0	0					0	0	0	0	0	0	0	0	0	0	0	0
	c	0	0	0	0	0	0	0	0	0	0	0	0					0	0	0	0	0	0	0	0	0	0	0	0
	(i*e*c)	0	0	0	0	0	0	0	0	0	0	0	0					0	0	0	0	0	0	0	0	0	0	0	0
														0	0	0	0													0	0	0	0
58. Rosmarinus officinalis L.	n	0	0	0	0	0	0	0	0	0.741935	0	0	0					0	0	0	0	0	0	0	0	0.0512821	0	0	0
	i	1	1	1	1	1	1	1	1	1	1	1	1					1	1	1	1	1	1	1	1	1	1	1	1
	e	0	0	0	0	0	0	0	0	1.48387	0	0	0					0	0	0	0	0	0	0	0	0.102564	0	0	0
	c	0	0	0	0	0	0	0	0	1.48387	0	0	0					0	0	0	0	0	0	0	0	0.102564	0	0	0
	(i*e*c)	0	0	0	0	0	0	0	0	2.20187	0	0	0					0	0	0	0	0	0	0	0	0.0105194	0	0	0
														0.741935	0.148387	2.20187	326.73													0.0512821	0.0102564	0.0105194	0.107891
59. Rubus ulmifolius Schott	n	0.0322581	0	1	0	0	0	0.0322581	0	0	0	0	0					0	0	1	0	0	0	0	0.102564	0	0	0.615385	0
	i	1	1	1	1	1	1	1	1	1	1	1	1					1	1	1	1	1	1	1	1	1	1	1	1
	e	0.0322581	0	2	0	0	0	0.0322581	0	0	0	0	0					0	0	2	0	0	0	0	0.102564	0	0	0.615385	0
	c	0.0322581	0	2	0	0	0	0.0322581	0	0	0	0	0					0	0	2	0	0	0	0	0.102564	0	0	0.615385	0
	(i*e*c)	0.00104058	0	4	0	0	0	0.00104058	0	0	0	0	0					0	0	4	0	0	0	0	0.0105194	0	0	0.378698	0
														1.06452	0.212903	4.00208	852.056													1.71795	0.34359	4.38922	1508.09
60. Ruscus aculeatus L.	n	0	0	0	0	0	0	0	0	0	0	0	0					0	0	0	0	0	0	0	0	0	0	0	0
	i	1	1	1	1	1	1	1	1	1	1	1	1					1	1	1	1	1	1	1	1	1	1	1	1
	e	0	0	0	0	0	0	0	0	0	0	0	0					0	0	0	0	0	0	0	0	0	0	0	0
	c	0	0	0	0	0	0	0	0	0	0	0	0					0	0	0	0	0	0	0	0	0	0	0	0
	(i*e*c)	0	0	0	0	0	0	0	0	0	0	0	0					0	0	0	0	0	0	0	0	0	0	0	0
														0	0	0	0													0	0	0	0
61. Scandix pecten-veneris L.	n	0	0	0	0	0	0	0	0	0	0	0	0					0	0	0	0	0	0	0	0	0	0	0	0
	i	1	1	1	1	1	1	1	1	1	1	1	1					1	1	1	1	1	1	1	1	1	1	1	1
	e	0	0	0	0	0	0	0	0	0	0	0	0					0	0	0	0	0	0	0	0	0	0	0	0
	c	0	0	0	0	0	0	0	0	0	0	0	0					0	0	0	0	0	0	0	0	0	0	0	0
	(i*e*c)	0	0	0	0	0	0	0	0	0	0	0	0					0	0	0	0	0	0	0	0	0	0	0	0
														0	0	0	0													0	0	0	0
62. Scirpoides holoschoenus (L.) Soják	n	0	0	0	0	0	0	0	0	0	0	0.16129	0					0	0	0	0	0	0	0	0	0	0	0.615385	0
	i	1	1	1	1	1	1	1	1	1	1	1	1					1	1	1	1	1	1	1	1	1	1	1	1
	e	0	0	0	0	0	0	0	0	0	0	0.322581	0					0	0	0	0	0	0	0	0	0	0	1.23077	0
	c	0	0	0	0	0	0	0	0	0	0	0.322581	0					0	0	0	0	0	0	0	0	0	0	1.23077	0
	(i*e*c)	0	0	0	0	0	0	0	0	0	0	0.104058	0					0	0	0	0	0	0	0	0	0	0	1.51479	0
														0.16129	0.0322581	0.104058	3.35672													0.615385	0.123077	1.51479	186.436
63. Sedum brevifolium DC.	n	0	0	0	0	0	0	0	0	0	0	0	0					0	0	0	0	0	0	0	0	0	0	0	0
	i	1	1	1	1	1	1	1	1	1	1	1	1					1	1	1	1	1	1	1	1	1	1	1	1
	e	0	0	0	0	0	0	0	0	0	0	0	0					0	0	0	0	0	0	0	0	0	0	0	0
	c	0	0	0	0	0	0	0	0	0	0	0	0					0	0	0	0	0	0	0	0	0	0	0	0
	(i*e*c)	0	0	0	0	0	0	0	0	0	0	0	0					0	0	0	0	0	0	0	0	0	0	0	0
														0	0	0	0													0	0	0	0
64. Silene vulgaris (Moench) Garcke.	n	0.290323	0	0	0	0	0	0	0	0	0	0	0					0.153846	0	0	0	0	0	0	0	0	0	0	0
	i	1	1	1	1	1	1	1	1	1	1	1	1					1	1	1	1	1	1	1	1	1	1	1	1
	e	0.580645	0	0	0	0	0	0	0	0	0	0	0					0.307692	0	0	0	0	0	0	0	0	0	0	0
	c	0.580645	0	0	0	0	0	0	0	0	0	0	0					0.307692	0	0	0	0	0	0	0	0	0	0	0
	(i*e*c)	0.337149	0	0	0	0	0	0	0	0	0	0	0					0.0946746	0	0	0	0	0	0	0	0	0	0	0
														0.290323	0.0580645	0.337149	19.5764													0.153846	0.0307692	0.0946746	2.91306
65. Silybum marianum (L.) Gaertn.	n	0.0645161	0	0	0	0	0	0	0	0	0	0	0					0.0512821	0	0	0	0	0	0	0.025641	0	0	0	0
	i	1	1	1	1	1	1	1	1	1	1	1	1					1	1	1	1	1	1	1	1	1	1	1	1
	e	0.129032	0	0	0	0	0	0	0	0	0	0	0					0.102564	0	0	0	0	0	0	0.025641	0	0	0	0
	c	0.129032	0	0	0	0	0	0	0	0	0	0	0					0.102564	0	0	0	0	0	0	0.025641	0	0	0	0
	(i*e*c)	0.0166493	0	0	0	0	0	0	0	0	0	0	0					0.0105194	0	0	0	0	0	0	0.000657462	0	0	0	0
														0.0645161	0.0129032	0.0166493	0.21483													0.0769231	0.0153846	0.0111769	0.171952
66. Smilax aspera L.	n	0	0	0	0	0	0	0	0	0	0	0	0					0	0	0	0	0	0	0	0	0	0	0	0
	i	1	1	1	1	1	1	1	1	1	1	1	1					1	1	1	1	1	1	1	1	1	1	1	1
	e	0	0	0	0	0	0	0	0	0	0	0	0					0	0	0	0	0	0	0	0	0	0	0	0
	c	0	0	0	0	0	0	0	0	0	0	0	0					0	0	0	0	0	0	0	0	0	0	0	0
	(i*e*c)	0	0	0	0	0	0	0	0	0	0	0	0					0	0	0	0	0	0	0	0	0	0	0	0
														0	0	0	0													0	0	0	0
67. Solanum nigrum L.	n	0	0	0	0	0	0	0	0	0	0	0	0					0	0	0	0	0	0	0	0	0	0	0	0
	i	1	1	1	1	1	1	1	1	1	1	1	1					1	1	1	1	1	1	1	1	1	1	1	1
	e	0	0	0	0	0	0	0	0	0	0	0	0					0	0	0	0	0	0	0	0	0	0	0	0
	c	0	0	0	0	0	0	0	0	0	0	0	0					0	0	0	0	0	0	0	0	0	0	0	0
	(i*e*c)	0	0	0	0	0	0	0	0	0	0	0	0					0	0	0	0	0	0	0	0	0	0	0	0
														0	0	0	0													0	0	0	0
68. Sonchus oleraceus L.	n	0	0	0	0	0	0	0	0	0	0	0	0					0.0512821	0	0	0	0	0	0	0	0	0	0	0
	i	1	1	1	1	1	1	1	1	1	1	1	1					1	1	1	1	1	1	1	1	1	1	1	1
	e	0	0	0	0	0	0	0	0	0	0	0	0					0.102564	0	0	0	0	0	0	0	0	0	0	0
	c	0	0	0	0	0	0	0	0	0	0	0	0					0.102564	0	0	0	0	0	0	0	0	0	0	0
	(i*e*c)	0	0	0	0	0	0	0	0	0	0	0	0					0.0105194	0	0	0	0	0	0	0	0	0	0	0
														0	0	0	0													0.0512821	0.0102564	0.0105194	0.107891
69. Tamus communis L.	n	0	0	0	0	0	0	0	0	0	0	0	0					0	0	0	0	0	0	0	0	0	0	0	0
	i	1	1	1	1	1	1	1	1	1	1	1	1					1	1	1	1	1	1	1	1	1	1	1	1
	e	0	0	0	0	0	0	0	0	0	0	0	0					0	0	0	0	0	0	0	0	0	0	0	0
	c	0	0	0	0	0	0	0	0	0	0	0	0					0	0	0	0	0	0	0	0	0	0	0	0
	(i*e*c)	0	0	0	0	0	0	0	0	0	0	0	0					0	0	0	0	0	0	0	0	0	0	0	0
														0	0	0	0													0	0	0	0
70. Thapsia villosa L.	n	0	0	0	0	0	0	0	0	0	0	0	0					0	0	0	0	0	0	0	0	0	0	0	0
	i	1	1	1	1	1	1	1	1	1	1	1	1					1	1	1	1	1	1	1	1	1	1	1	1
	e	0	0	0	0	0	0	0	0	0	0	0	0					0	0	0	0	0	0	0	0	0	0	0	0
	c	0	0	0	0	0	0	0	0	0	0	0	0					0	0	0	0	0	0	0	0	0	0	0	0
	(i*e*c)	0	0	0	0	0	0	0	0	0	0	0	0					0	0	0	0	0	0	0	0	0	0	0	0
														0	0	0	0													0	0	0	0
71. Thymus mastichina (L.) L.	n	0	0	0	0	0	0	0	0.0322581	0.258065	0	0	0					0	0	0	0	0	0	0	0.025641	0.153846	0	0	0
	i	1	1	1	1	1	1	1	1	1	1	1	1					1	1	1	1	1	1	1	1	1	1	1	1
	e	0	0	0	0	0	0	0	0.0322581	0.516129	0	0	0					0	0	0	0	0	0	0	0.025641	0.307692	0	0	0
	c	0	0	0	0	0	0	0	0.0322581	0.516129	0	0	0					0	0	0	0	0	0	0	0.025641	0.307692	0	0	0
	(i*e*c)	0	0	0	0	0	0	0	0.00104058	0.266389	0	0	0					0	0	0	0	0	0	0	0.000657462	0.0946746	0	0	0
														0.290323	0.0580645	0.26743	15.5282													0.179487	0.0358974	0.095332	3.42218
72. Ulmus minor Mill.	n	0	0	0	0	0	0	0	0	0	0	0	0					0	0	0	0	0	0	0	0	0	0	0	0
	i	1	1	1	1	1	1	1	1	1	1	1	1					1	1	1	1	1	1	1	1	1	1	1	1
	e	0	0	0	0	0	0	0	0	0	0	0	0					0	0	0	0	0	0	0	0	0	0	0	0
	c	0	0	0	0	0	0	0	0	0	0	0	0					0	0	0	0	0	0	0	0	0	0	0	0
	(i*e*c)	0	0	0	0	0	0	0	0	0	0	0	0					0	0	0	0	0	0	0	0	0	0	0	0
														0	0	0	0													0	0	0	0
73. Umbilicus gaditanus Boiss.	n	0	0	0	0	0	0	0	0	0	0	0	0					0	0	0	0	0	0	0	0	0	0	0	0
	i	1	1	1	1	1	1	1	1	1	1	1	1					1	1	1	1	1	1	1	1	1	1	1	1
	e	0	0	0	0	0	0	0	0	0	0	0	0					0	0	0	0	0	0	0	0	0	0	0	0
	c	0	0	0	0	0	0	0	0	0	0	0	0					0	0	0	0	0	0	0	0	0	0	0	0
	(i*e*c)	0	0	0	0	0	0	0	0	0	0	0	0					0	0	0	0	0	0	0	0	0	0	0	0
														0	0	0	0													0	0	0	0
74. Umbilicus rupestris (Salisb.) Dandy	n	0	0	0	0	0	0	0	0	0	0	0	0					0	0	0	0	0	0	0	0	0	0	0	0
	i	1	1	1	1	1	1	1	1	1	1	1	1					1	1	1	1	1	1	1	1	1	1	1	1
	e	0	0	0	0	0	0	0	0	0	0	0	0					0	0	0	0	0	0	0	0	0	0	0	0
	c	0	0	0	0	0	0	0	0	0	0	0	0					0	0	0	0	0	0	0	0	0	0	0	0
	(i*e*c)	0	0	0	0	0	0	0	0	0	0	0	0					0	0	0	0	0	0	0	0	0	0	0	0
														0	0	0	0													0	0	0	0
75. Urginea maritima (L.) Baker	n	0	0.0322581	0	0	0	0	0	0	0	0	0	0					0	0	0	0	0	0	0	0	0	0	0	0
	i	1	1	1	1	1	1	1	1	1	1	1	1					1	1	1	1	1	1	1	1	1	1	1	1
	e	0	0.0645161	0	0	0	0	0	0	0	0	0	0					0	0	0	0	0	0	0	0	0	0	0	0
	c	0	0.0645161	0	0	0	0	0	0	0	0	0	0					0	0	0	0	0	0	0	0	0	0	0	0
	(i*e*c)	0	0.00416233	0	0	0	0	0	0	0	0	0	0					0	0	0	0	0	0	0	0	0	0	0	0
														0.0322581	0.00645161	0.00416233	0.0268537													0	0	0	0
76. Urtica urens L.	n	0.774194	0	0	0	0	0	0	0	0	0	0	0					0.25641	0	0	0	0	0	0	0.025641	0	0	0	0
	i	1	1	1	1	1	1	1	1	1	1	1	1					1	1	1	1	1	1	1	1	1	1	1	1
	e	1.54839	0	0	0	0	0	0	0	0	0	0	0					0.512821	0	0	0	0	0	0	0.025641	0	0	0	0
	c	1.54839	0	0	0	0	0	0	0	0	0	0	0					0.512821	0	0	0	0	0	0	0.025641	0	0	0	0
	(i*e*c)	2.3975	0	0	0	0	0	0	0	0	0	0	0					0.262985	0	0	0	0	0	0	0.000657462	0	0	0	0
														0.774194	0.154839	2.3975	371.226													0.282051	0.0564103	0.263642	14.8721
77. Veronica anagallis-aquatica L.	n	0	0	0	0	0	0	0	0	0	0	0	0					0	0	0	0	0	0	0	0	0	0	0	0
	i	1	1	1	1	1	1	1	1	1	1	1	1					1	1	1	1	1	1	1	1	1	1	1	1
	e	0	0	0	0	0	0	0	0	0	0	0	0					0	0	0	0	0	0	0	0	0	0	0	0
	c	0	0	0	0	0	0	0	0	0	0	0	0					0	0	0	0	0	0	0	0	0	0	0	0
	(i*e*c)	0	0	0	0	0	0	0	0	0	0	0	0					0	0	0	0	0	0	0	0	0	0	0	0
														0	0	0	0													0	0	0	0
78. Viburnum tinus L.	n	0	0	0	0	0	0	0	0	0	0	0	0					0	0	0	0	0	0	0	0	0	0	0	0
	i	1	1	1	1	1	1	1	1	1	1	1	1					1	1	1	1	1	1	1	1	1	1	1	1
	e	0	0	0	0	0	0	0	0	0	0	0	0					0	0	0	0	0	0	0	0	0	0	0	0
	c	0	0	0	0	0	0	0	0	0	0	0	0					0	0	0	0	0	0	0	0	0	0	0	0
	(i*e*c)	0	0	0	0	0	0	0	0	0	0	0	0					0	0	0	0	0	0	0	0	0	0	0	0
														0	0	0	0													0	0	0	0
79. Vinca difformis Pourr.	n	0	0	0	0	0	0	0	0	0	0	0	0					0	0	0	0	0	0	0	0	0	0	0	0
	i	2	2	2	2	2	2	2	2	2	2	2	2					2	2	2	2	2	2	2	2	2	2	2	2
	e	0	0	0	0	0	0	0	0	0	0	0	0					0	0	0	0	0	0	0	0	0	0	0	0
	c	0	0	0	0	0	0	0	0	0	0	0	0					0	0	0	0	0	0	0	0	0	0	0	0
	(i*e*c)	0	0	0	0	0	0	0	0	0	0	0	0					0	0	0	0	0	0	0	0	0	0	0	0
														0	0	0	0													0	0	0	0
